# Supplementary material for: Beyond Refeeding: The Effect of Including a Dietitian in Eating Disorder Treatment. A Systematic Review
Source: Nutrients. 2021 Dec 15;13(12):4490. doi: 10.3390/nu13124490 (PMC8706437; doi:10.3390/nu13124490)
Supplement: Supplementary file 1 [file nutrients-13-04490-s001.zip]

Archive with 1 entries (1 files):
- nutrients-1493617-supplementary.pdf
